# Supplementary material for: Highly Potent GalNAc-Conjugated Tiny LNA Anti-miRNA-122 Antisense Oligonucleotides
Source: Pharmaceutics. 2021 May 31;13(6):817. doi: 10.3390/pharmaceutics13060817 (PMC8228246; doi:10.3390/pharmaceutics13060817)
Supplement: Supplementary file 1 [file pharmaceutics-13-00817-s001.zip]

Archive with 1 entries (1 files):
- pharmaceutics-1191355-supplementary.pdf
